# Supplementary material for: Professionalism in Family Planning Care Workshop
Source: MedEdPORTAL. 2022 Jan 12;18:11212. doi: 10.15766/mep_2374-8265.11212 (PMC8752579; doi:10.15766/mep_2374-8265.11212)
Supplement: Supplementary file 1 — Editable Agendas.docxPFPCW Guide.docxProfessionalism Learner Presurvey.docxProfessionalism Learner Postsurvey.docxProfessionalism Facilitator Postsurvey.docxPFPCW Facilitator Training Video.mp4 [file mep_2374-8265.11212-s001.zip]

Archive with 7 entries (7 files):
- A. Editable Agendas.docx
- B. PFPCW Guide.docx
- C. Professionalism Learner Presurvey.docx
- F. PFPCW Facilitator Training Video.mp4
- D. Professionalism Learner Postsurvey.docx
- E. Professionalism Facilitator Postsurvey.docx
- Educational_Summary_Report_11212.pdf
